# Supplementary material for: Additives with Emerging Health Concerns in Ultra-Processed Sweetened Beverages Sold in the United States: Preservatives, Artificial Sweeteners, and Added Sugars
Source: Nutrients. 2026 Jul 4;18(13):2176. doi: 10.3390/nu18132176 (PMC13363947; doi:10.3390/nu18132176)
Supplement: Supplementary file 1 [file nutrients-18-02176-s001.zip]

Archive with 1 entries (1 files):
- nutrients-4368697-supplementary.pdf
